# Supplementary material for: Foliar Application of Silicon in Vitis vinifera: Targeted Metabolomics Analysis as a Tool to Investigate the Chemical Variations in Berries of Four Grapevine Cultivars
Source: Plants (Basel). 2022 Nov 7;11(21):2998. doi: 10.3390/plants11212998 (PMC9654429; doi:10.3390/plants11212998)
Supplement: Supplementary file 1 [file plants-11-02998-s001.zip]

Archive with 1 entries (1 files):
- plants-1969184-supplementary.pdf
